# Supplementary material for: Development and Characterization of a Chemically Defined Food for Drosophila
Source: PLoS One. 2013 Jul 2;8(7):e67308. doi: 10.1371/journal.pone.0067308 (PMC3699577; doi:10.1371/journal.pone.0067308)
Supplement: File S1 — Summary of food recipes used in this study. (XLSX) [file pone.0067308.s008.xlsx]

## Sheet: Medium Comparison
Amount per Liter	Chemically Defined Food 400 K-cal/liter	CDF (corrected) Troen et al. Age (2007)		5% Dextrose Medium*		Standard Medium	Semi-Defined Medium	Cal Tech Medium	Molasses Medium	Harvard Medium	Dextrose Medium	NSI Medium	UCL Medium		Carbohydrate in content**	Protein in content**	Fat in content**
Agar/Agarose (g)	10	10		9		5.29	10	4.65	5.33	7.9	4.44	10	15
Yeast (g)	0	0		35		15.88	80	15.5	11	27.5	15.56	35	100		0.24	0.45	0.02
Yeast Extract (g)	0	0		0		0	20	0	0	0	0	0	0		0.1635	0.541	0
Soy flour (g)	0	0		0		9.18	0	0	0	0	0	0	0		0.3571	0.3552	0.2024
Yellow cornmeal (g)	0	0		80		67.06	0	85.8	54.33	52	77.78	0	0		0.85	0.07	0.04
Peptone (g)	0	0		0		0	20	0	0	0	0	0	0		0.0063	0.73	0
Essential Amino Acid (g)	11.489	26.89		0		0	0	0	0	0	0	0	0		0	1	0
Non-essential Amino Acid (g)	8.119	19		0		0	0	0	0	0	0	0	0		0	1	0
Light corn syrup (ml)	0	0		0		70.59	0	0	0	0	0	30	0		0.7683	0	0.0029
Light malt extract (dehydrated) (g)	0	0		0		42.3529	0	0	0	0	0	0	0		0.75	0	0
Molasses	0	0		0		0	0	0	66.67	0	0	0	0		0.7478	0	0
Sucrose (g)	63.678	50.5		0		0	30	25.85	0	110	126.11	15	50		1	0	0
Dextrose (g) (known as D-glucose)	5.926	4.7		50		0	0	51.65	0	0	0	0	0		1	0	0
Glucose (g)	0	0		0		0	60	0	0	0	0	0	0		1	0	0
Lactose (g)	4.918	3.9		0		0	0	0	0	0	0	0	0		1	0	0
Trehalose (g)	3.909	3.1		0		0	0	0	0	0	0	0	0		1	0	0
Cholesterol (g)	0.0794	0.01		0		0	0	0	0	0	0	0	0		0	0	1
Lecithin (g)	0.7922	0.1		0		0	0	0	0	0	0	0	0		0	0	1
MgSO4.6H2O (g)				0		0	0.5	0	0	0	0	0	0
CaCl2.2H2O (g)				0		0	0.5	0	0	0	0	0	0
Propionic acid (ml)				0		4.42	6	0	0	0	0	7.5	3
p-Hydroxy-benzoic acid methyl ester (g)				0		0	0	0	0	2.38	0	0	3
95% ethanol (ml)				0		0	0	0	0	9.18	0	0	0		0.95	0	0
10% p-Hydroxy-benzoic acid methyl ester in 95% ethanol (ml)				27		0	10	0	12.67	0	13.89	0	0		0.95	0	0
15% p-Hydroxy-benzoic acid methyl ester in 95% ethanol (ml)				0		0	0	0	0	0	0	5	0		0.95	0	0
1.5% benzyl benzoate in 95% ethanol				0		0	0	0	0	0	19.44	0	0		0.95	0	0
Penicillin-streptomycin soln.				0		0	0	0	0	0	0	1	0
Phosphoric + Propionic acid mix (ml)				0		0	0	10	0	0	0	0	0
				* Our laboratory Medium.											** Nutrition facts are obtained from online or supplied information by manufactories, and varied among providers.
Calculated weight of ingredient per liter
Carbohydrates (g)	78.431	62.2		152.05		150.089	122.096	154.15	110.713	169.521	227.621	51.199	74
Proteins (g)	19.608	45.89		21.35		15.1009	61.42	12.981	8.7531	16.015	12.4466	15.75	45
Lipids (g)	0.8716	0.11		3.9		5.06274	1.6	3.742	2.3932	2.63	3.4224	0.787	2
Calculated calories of ingredient per liter															Average***	Minimum***	Maximum***
Carbohydrates (calories)	313.724	248.8		608.2		600.358	488.384	616.6	442.851	678.084	910.484	204.796	296		509.456	204.796	910.484
Proteins (calories)	78.432	183.56		85.4		60.4037	245.68	51.924	35.0124	64.06	49.7864	63	180		101.883	35.0124	245.68
Lipids (calories)	7.8444	0.99		35.1		45.5647	14.4	33.678	21.5388	23.67	30.8016	7.083	18		23.0826	0.99	45.5647
Total (calories)	400	433.35		728.7		706.326	748.464	702.202	499.403	765.814	991.072	274.879	494		634.421	274.879	991.072
															*** CDF 400 K-cal/L is not included
Calories contribution of ingredient per liter															Average***	Minimum***	Maximum***
Carbohydrates (%)	0.784309	0.574132		0.834637		0.849972	0.652515	0.878095	0.886762	0.885442	0.918686	0.745041	0.59919		0.782447	0.574132	0.918686
Proteins (%)	0.19608	0.423584		0.117195		0.0855182	0.328246	0.0739445	0.0701086	0.0836496	0.0502349	0.229192	0.364372		0.182604	0.0502349	0.423584
Lipids (%)	0.019611	0.00228453		0.048168		0.0645094	0.0192394	0.0479606	0.0431291	0.0309083	0.0310791	0.0257677	0.0364372		0.0349483	0.00228453	0.0645094
Carbohydrate to Protein Ratio (C/P)	3.99995	1.35542		7.12178		9.93908	1.98789	11.875	12.6484	10.5851	18.2878	3.25073	1.64444		7.86957	1.35542	18.2878
Lipid to Protein Ratio (L/P)	0.100015	0.00539333		0.411007		0.754335	0.0586128	0.648602	0.615176	0.369497	0.618675	0.112429	0.1		0.369373	0.00539333	0.754335
															*** CDF 400 K-cal/L is not included

## Sheet: CDF 100-500K Recipe
Ingredients (gram per Liter)	Amount (g) in Mix	Used for 100 K-cal/L	Used for 200 K-cal/L	Used for 300 K-cal/L	Used for 400 K-cal/L	Used for 500 K-cal/L		Required Ingredients	100 K-cal/L	200 K-cal/L	300 K-cal/L	400 K-cal/L	500 K-cal/L
Essential Amino Acid Mix (TD.10473)	1000	2.87261	5.7451	8.61658	11.4892	14.3618		Essential Amino Acid Mix (TD.10473) (g)	2.8723	5.74459	8.61689	11.4892	14.3615
L-arginine HCl	145	0.416528	0.833039	1.2494	1.66593	2.08246		Non-essential Amino Acid Mix (TD.110036) (g)	2.02965	4.0593	6.08896	8.11861	10.1483
L-histidine HCl-H2O	40.91	0.117518	0.235032	0.352504	0.470023	0.587541		5X Sugar Mix Solution (ml)	40	80	120	160	200
L-isoleucine	70.66	0.202978	0.405949	0.608848	0.811826	1.0148		100X Fat Mix Solution (ml)	2	4	6	8	10
L-leucine	115.28	0.331154	0.662295	0.99332	1.32447	1.65563		Basal Mix (Vitamin & Mineral Mix; TD.10475) (g)	3.203	3.203	3.203	3.203	3.203
L-lysine HCl	241.73	0.694395	1.38876	2.08289	2.77728	3.47168		Agarose (g)	10	10	10	10	10
L-methionine	50.2	0.144205	0.288404	0.432552	0.576757	0.720962
L-phenylalanine	81.81	0.235008	0.470006	0.704923	0.93993	1.17494
L-threonine	78.1	0.22435	0.448692	0.672955	0.897306	1.12166
L-tryptophan	64.71	0.185886	0.371765	0.557579	0.743465	0.929352
L-valine	111.6	0.320583	0.641153	0.961611	1.28219	1.60278
								Energy Contribution (K-cal per Liter)	100 K-cal/L	200 K-cal/L	300 K-cal/L	400 K-cal/L	500 K-cal/L
Non-essential Amino Acid Mix (TD.110036)	1000	2.02945	4.05882	6.08916	8.11861	10.1481		Amino acid	19.6082	39.2157	58.823	78.4312	98.0394
L-alanine	136.84	0.27771	0.555409	0.83324	1.11095	1.38866		Carbohydrates	78.4329	156.867	235.292	313.725	392.158
L-asparagine	65.79	0.133518	0.26703	0.400606	0.534123	0.667641		Lipids	1.95886	3.91765	5.88524	7.8441	9.80296
L-aspartic acid	65.79	0.133518	0.26703	0.400606	0.534123	0.667641		Total	100	200	300	400	500
L-cystine	52.63	0.10681	0.213616	0.320472	0.427282	0.534092
L-glutamic acid	147.37	0.29908	0.598149	0.897359	1.19644	1.49552
L-glutamine	147.37	0.29908	0.598149	0.897359	1.19644	1.49552
Glycine	52.63	0.10681	0.213616	0.320472	0.427282	0.534092		Energy Contribution (%)	100 K-cal/L	200 K-cal/L	300 K-cal/L	400 K-cal/L	500 K-cal/L
L-proline	110.53	0.224315	0.448622	0.673034	0.89735	1.12166		Amino acid	0.196082	0.196078	0.196077	0.196078	0.196079
L-serine	121.05	0.245665	0.491321	0.737092	0.982757	1.22842		Carbohydrates	0.784329	0.784333	0.784306	0.784312	0.784315
L-tyrosine	100	0.202945	0.405882	0.608916	0.811861	1.01481		Lipids	0.0195886	0.0195882	0.0196175	0.0196102	0.0196059
								Total	1	1	1	1	1
Carbohydrates		19.6082	39.2167	58.823	78.4312	98.0394
Sucrose		15.9199	31.8392	47.7584	63.6783	79.5982
Glucose		1.4814	2.96373	4.44505	5.92646	7.40786
Lactose		1.22944	2.45882	3.6882	4.91764	6.14707
Trehalose		0.97747	1.9549	2.93134	3.90881	4.88628
								For 1000 ml 5X Sugar Mix Solution:
Lipids		0.217651	0.435294	0.653915	0.871566	1.08922		Sucrose (g)	397.989
Cholesterol		0.0196082	0.0392157	0.0598033	0.0794116	0.0990198		Lactose (g)	37.0404
Lecithin		0.198043	0.396078	0.594112	0.792155	0.990198		Glucose (g)	30.7352
								Trehalose (g)	24.4301
Basal Mix (Vitamin & Mineral Mix; TD.10475)	1000	3.203	3.203	3.203	3.203	3.203		* Add water to bring to final volume.
Vitamin B12 (0.1% in mannitol)	5.868	0.0187952	0.0187952	0.0187952	0.0187952	0.0187952
Biotin	0.0063	2.01789e-05	2.01789e-05	2.01789e-05	2.01789e-05	2.01789e-05
p-Aminobenzoic Acid	0.625	0.00200188	0.00200188	0.00200188	0.00200188	0.00200188
Inositol	13.113	0.0420009	0.0420009	0.0420009	0.0420009	0.0420009		For 20 ml 100X Fat Mix Solution:
Niacin	3.121	0.00999656	0.00999656	0.00999656	0.00999656	0.00999656		Cholesterol (g)	0.198529
Calcium Pantothenate	1.871	0.00599281	0.00599281	0.00599281	0.00599281	0.00599281		Lecithin (g)	1.98039
Folic Acid	1.871	0.00599281	0.00599281	0.00599281	0.00599281	0.00599281		* Add water to bring to final volume.
Pyridoxine HCl	0.937	0.00300121	0.00300121	0.00300121	0.00300121	0.00300121
Riboflavin	0.751	0.00240545	0.00240545	0.00240545	0.00240545	0.00240545
Thiamin HCl	0.47	0.00150541	0.00150541	0.00150541	0.00150541	0.00150541
Choline Bitartrate	11.239	0.0359985	0.0359985	0.0359985	0.0359985	0.0359985
Vitamin A Palmitate (500,000 IU/g)	0.842	0.00269693	0.00269693	0.00269693	0.00269693	0.00269693
Vitamin E, DL-alpha tocopheryl acetate (500 IU/g)	10.302	0.0329973	0.0329973	0.0329973	0.0329973	0.0329973
Vitamin D3, cholecalciferol (500,000 IU/g)	0.208	0.000666224	0.000666224	0.000666224	0.000666224	0.000666224
Vitamin K, MSB complex	0.158	0.000506074	0.000506074	0.000506074	0.000506074	0.000506074
Zinc Carbonate	5.683	0.0182026	0.0182026	0.0182026	0.0182026	0.0182026
Cupric Carbonate	2.653	0.00849756	0.00849756	0.00849756	0.00849756	0.00849756
Chromium Potassium Sulfate, dodecahydrate	1.685	0.00539705	0.00539705	0.00539705	0.00539705	0.00539705
Potassium Phosphate, dibasic	189.19	0.605976	0.605976	0.605976	0.605976	0.605976
Potassium Phosphate, monobasic	189.19	0.605976	0.605976	0.605976	0.605976	0.605976
Calcium Chloride	4.03	0.0129081	0.0129081	0.0129081	0.0129081	0.0129081
Ferrous Sulfate, heptahydrate	4.03	0.0129081	0.0129081	0.0129081	0.0129081	0.0129081
Magnesium Sulfate, heptahydrate	76.8	0.24599	0.24599	0.24599	0.24599	0.24599
Manganese Sulfate, monohydrate	3.057	0.00979157	0.00979157	0.00979157	0.00979157	0.00979157
Sodium Chloride	4.0297	0.0129071	0.0129071	0.0129071	0.0129071	0.0129071
RNA	312.18	0.999913	0.999913	0.999913	0.999913	0.999913
DNA	156.09	0.499956	0.499956	0.499956	0.499956	0.499956
Agarose		10	10	10	10	10

## Sheet: CDF 400K Deprivation Recipe
Ingredients for CDF at 400K-cal/L (gram per Liter)	Amount (g) in Mix	Used for CDF	Used for CDF - AA	Used for CDF - Carb	Used for CDF - Fat		Required Ingredients	CDF	CDF - AA	CDF - Carb	CDF - Fat
Essential Amino Acid Mix (TD.10473)	1000	11.4892	0	53.2676	11.719		Essential Amino Acid Mix (TD.10473) (g)	11.4892	0	53.2676	11.719
L-arginine HCl	145	1.66593	0	7.7238	1.69925		Non-essential Amino Acid Mix (TD.110036) (g)	8.11861	0	37.6405	8.281
L-histidine HCl-H2O	40.91	0.470023	0	2.17918	0.479424		5X Sugar Mix Solution (ml)	160	199.024	0	163.2
L-isoleucine	70.66	0.811826	0	3.76389	0.828065		100X Fat Mix Solution (ml)	8	9.95121	37.0906	0
L-leucine	115.28	1.32447	0	6.14069	1.35097		Basal Mix (Vitamin & Mineral Mix; TD.10475) (g)	3.203	3.203	3.203	3.203
L-lysine HCl	241.73	2.77728	0	12.8764	2.83283		Agarose (g)	10	10	10	10
L-methionine	50.2	0.576757	0	2.67403	0.588294
L-phenylalanine	81.81	0.93993	0	4.35782	0.958731
L-threonine	78.1	0.897306	0	4.1602	0.915254
L-tryptophan	64.71	0.743465	0	3.44694	0.758336
L-valine	111.6	1.28219	0	5.94466	1.30784
							Energy Contribution (K-cal per Liter)	CDF	CDF - AA	CDF - Carb	CDF - Fat
Non-essential Amino Acid Mix (TD.110036)	1000	8.11861	0	37.6405	8.281		Amino acid	78.4312	0	363.632	80
L-alanine	136.84	1.11095	0	5.15072	1.13317		Carbohydrates	313.725	390.243	0	320
L-asparagine	65.79	0.534123	0	2.47637	0.544807		Lipids	7.8441	9.75729	36.3678	0
L-aspartic acid	65.79	0.534123	0	2.47637	0.544807		Total	400	400	400	400
L-cystine	52.63	0.427282	0	1.98102	0.435829
L-glutamic acid	147.37	1.19644	0	5.54708	1.22037
L-glutamine	147.37	1.19644	0	5.54708	1.22037
Glycine	52.63	0.427282	0	1.98102	0.435829		Energy Contribution (%)	CDF	CDF - AA	CDF - Carb	CDF - Fat
L-proline	110.53	0.89735	0	4.1604	0.915299		Amino acid	0.196078	0	0.909081	0.2
L-serine	121.05	0.982757	0	4.55638	1.00242		Carbohydrates	0.784312	0.975607	0	0.8
L-tyrosine	100	0.811861	0	3.76405	0.8281		Lipids	0.0196102	0.0243932	0.0909194	0
							Total	1	1	1	1
Carbohydrates		78.4312	97.5607	0	80
Sucrose		63.6783	79.2095	0	64.952
Glucose		5.92646	7.37193	0	6.045
Lactose		4.91764	6.11705	0	5.016
Trehalose		3.90881	4.86218	0	3.987
							For 1000 ml 5X Sugar Mix Solution:
Lipids		0.871566	1.08414	4.04086	0		Sucrose (g)	397.989
Cholesterol		0.0794116	0.0987802	0.368178	0		Lactose (g)	37.0404
Lecithin		0.792155	0.985363	3.67269	0		Glucose (g)	30.7352
							Trehalose (g)	24.4301
Basal Mix (Vitamin & Mineral Mix; TD.10475)	1000	3.203	3.203	3.203	3.203		* Add water to bring to final volume.
Vitamin B12 (0.1% in mannitol)	5.868	0.0187952	0.0187952	0.0187952	0.0187952
Biotin	0.0063	2.01789e-05	2.01789e-05	2.01789e-05	2.01789e-05
p-Aminobenzoic Acid	0.625	0.00200188	0.00200188	0.00200188	0.00200188
Inositol	13.113	0.0420009	0.0420009	0.0420009	0.0420009		For 20 ml 100X Fat Mix Solution:
Niacin	3.121	0.00999656	0.00999656	0.00999656	0.00999656		Cholesterol (g)	0.198529
Calcium Pantothenate	1.871	0.00599281	0.00599281	0.00599281	0.00599281		Lecithin (g)	1.98039
Folic Acid	1.871	0.00599281	0.00599281	0.00599281	0.00599281		* Add water to bring to final volume.
Pyridoxine HCl	0.937	0.00300121	0.00300121	0.00300121	0.00300121
Riboflavin	0.751	0.00240545	0.00240545	0.00240545	0.00240545
Thiamin HCl	0.47	0.00150541	0.00150541	0.00150541	0.00150541
Choline Bitartrate	11.239	0.0359985	0.0359985	0.0359985	0.0359985
Vitamin A Palmitate (500,000 IU/g)	0.842	0.00269693	0.00269693	0.00269693	0.00269693
Vitamin E, DL-alpha tocopheryl acetate (500 IU/g)	10.302	0.0329973	0.0329973	0.0329973	0.0329973
Vitamin D3, cholecalciferol (500,000 IU/g)	0.208	0.000666224	0.000666224	0.000666224	0.000666224
Vitamin K, MSB complex	0.158	0.000506074	0.000506074	0.000506074	0.000506074
Zinc Carbonate	5.683	0.0182026	0.0182026	0.0182026	0.0182026
Cupric Carbonate	2.653	0.00849756	0.00849756	0.00849756	0.00849756
Chromium Potassium Sulfate, dodecahydrate	1.685	0.00539705	0.00539705	0.00539705	0.00539705
Potassium Phosphate, dibasic	189.19	0.605976	0.605976	0.605976	0.605976
Potassium Phosphate, monobasic	189.19	0.605976	0.605976	0.605976	0.605976
Calcium Chloride	4.03	0.0129081	0.0129081	0.0129081	0.0129081
Ferrous Sulfate, heptahydrate	4.03	0.0129081	0.0129081	0.0129081	0.0129081
Magnesium Sulfate, heptahydrate	76.8	0.24599	0.24599	0.24599	0.24599
Manganese Sulfate, monohydrate	3.057	0.00979157	0.00979157	0.00979157	0.00979157
Sodium Chloride	4.0297	0.0129071	0.0129071	0.0129071	0.0129071
RNA	312.18	0.999913	0.999913	0.999913	0.999913
DNA	156.09	0.499956	0.499956	0.499956	0.499956
Agarose		10	10	10	10

## Sheet: Chemical Info
Chemical	Distributor	Catalog number	CAS Number
Sucrose	Fisher Scientific	S71204	57-50-1
Dextrose, anhydrous	VWR International	BDH0230	50-99-7
α-Lactose monohydrate	Sigma	L2643	5989-81-1
D-(+)-Trehalose dihydrate (from corn starch)	Sigma	T9449	6138-23-4
Cholesterol	Sigma	C3045	57-88-5
Lecithin, from soybean, refined, oil removed	MP Biomedicals	102147
Ribonucleic acid from torula yeast (type VI)	Sigma	R6625	63231-63-0
Deoxyribonucleic acid (fish sperm)	USB	14405	100403-24-5
UltraPure™ Agarose	Invitrogen	16500-500
